# Supplementary material for: Comparative Study of the Aftereffect of CO2 Inhalation or Tiletamine–Zolazepam–Xylazine Anesthesia on Laboratory Outbred Rats and Mice
Source: Biomedicines. 2022 Feb 21;10(2):512. doi: 10.3390/biomedicines10020512 (PMC8962436; doi:10.3390/biomedicines10020512)
Supplement: Supplementary file 1 [file biomedicines-10-00512-s001.zip]

Archive with 1 entries (1 files):
- biomedicines-1552332-supplementary.pdf
